# Supplementary material for: Impact of Acute High Glucose on Mitochondrial Function in a Model of Endothelial Cells: Role of PDGF-C
Source: Int J Mol Sci. 2023 Feb 23;24(5):4394. doi: 10.3390/ijms24054394 (PMC10003065; doi:10.3390/ijms24054394)
Supplement: Supplementary file 1 [file ijms-24-04394-s001.zip]

Archive with 1 entries (1 files):
- ijms-2205274-supplementary.pdf
